# Supplementary material for: Influence of Temperatures on Physicochemical Properties and Structural Features of Tamarind Seed Polysaccharide
Source: Molecules. 2024 Jun 3;29(11):2622. doi: 10.3390/molecules29112622 (PMC11174022; doi:10.3390/molecules29112622)
Supplement: Supplementary file 1 [file molecules-29-02622-s001.zip]

Archive with 1 entries (1 files):
- molecules-2973734-supplementary.pdf
